# Supplementary material for: Metabolic Reprogramming by Andrographolide: Enhanced Pentose Phosphate Pathway and Antioxidant Capacity in Cortical Astrocytes
Source: Pharmaceuticals (Basel). 2026 Jan 12;19(1):133. doi: 10.3390/ph19010133 (PMC12845274; doi:10.3390/ph19010133)
Supplement: Supplementary file 1 [file pharmaceuticals-19-00133-s001.zip]

Archive with 1 entries (1 files):
- pharmaceuticals-4014808-supplementary.pdf
